# Supplementary material for: Efficacy and Safety of Conjoint Fascial Sheath (CFS) Suspension in the Treatment of Blepharoptosis: A Systematic Review and Meta-analysis
Source: Aesthetic Plast Surg. 2025 Feb 21;49(15):4427–38. doi: 10.1007/s00266-025-04724-z (PMC12423191; doi:10.1007/s00266-025-04724-z)
Supplement: Supplementary file 5 — Supplementary file5 (XLSX 11 KB) Table S2. Quality assessment scores for the four non-randomized comparative studies. [file 266_2025_4724_MOESM5_ESM.xlsx]

## Sheet: Sheet1
MINORS									Suitable for comparison
study	A stated aim of the study	Inclusion of consecutive patients	Prospective collection of data	Endpoint appropriate to the study aim	Unbiased evaluation of endpoints	Follow-up period appropriate to the major endpoint	Loss to follow up not exceeding 5%	Prospective calculation of the sample size	A control group having the gold standard intervention	Contemporary groups	Baseline equivalence of groups	Statistical analyses adapted to the study design	total
Liu 2021	2	2	2	2	2	2	2	2					16
Shi 2021	2	2	2	2	2	2	2	2	2	2	1	2	23
Wang 2022	2	2	2	2	2	2	2	2	2	2	2	2	24
Wang 2020	2	2	2	2	2	2	2	2					16
Li 2021	2	2	2	2	2	2	2	2	2	2	2	2	24
Qiu 2022	2	2	2	2	2	2	2	2					16
Ahn 2017	2	2	2	2	2	2	2	2					16
Sang 2021	2	2	2	2	2	2	2	2	2	2	2	2	24
Xing 2018	2	2	2	2	2	2	2	2					16
